# Supplementary material for: Dietary Conjugated Linoleic Acid Modulates the Hepatic Circadian Clock Program via PPARα/REV-ERBα-Mediated Chromatin Modification in Mice
Source: Front Nutr. 2021 Oct 15;8:711398. doi: 10.3389/fnut.2021.711398 (PMC8553932; doi:10.3389/fnut.2021.711398)
Supplement: Supplementary file 2 [file Table_2.xlsx]

## Sheet: Figure 1
A		Veh						CLA
	0	24.5	24	25.6	26.1	27.1	23	25.8	22	22.6	25	26.5	25.8
	3	25	24	24	25.6	26.8	28	23	25	22	28	28	27.9
	6	25	28	27	26	27	28	26	28	29	25	27	27
	9	28	27	24	28	29	30	28	29	26	27	28	26
	12	28	27	29	30	25	28	26	28	29	28	30	29
	15	30	25	26	29	29	27	30	29	27	26	25.4	28.9
	18	28	28	28	27	29	28	29	28	29	26	31	28
	21	27	29	29	30	30	28	30	28	29	30	28	30
	24	30	29	28	31	28	30	34	30	28	31	28	27
	28	30	31	31	29	29	30	30	31	33	32	31	30
B		Veh						CLA
	0	7.5	6	5	5.8	4	8	6	8	9	8	6	4
	4	5.9	7	5	8	8	5	8	8	6	9	10	7
	8	6.8	6.5	8	6.5	7	4	6	9	6	4	5	5
	12	8.2	9.5	9	7.2	9	6	8	7	7.5	3	6	5
	16	6.2	5.4	4.8	7.9	7	7	9	4.6	10	7	5	4
	19	8.5	6	6.8	5	6	8	7	7	4.5	4.5	3	6
	22	4.9	6.2	5.9	6	9	7	8	8.5	7.4	9	4	8
	25	6.8	9	5.4	7	8	8	9	8	4	9	10	5
	28	8	9	10	9	8	7	8	9	12	5	6	9
C		Veh						CLA								Veh						CLA
	0	8.5	8	9.5	9.6	11.2	8.6	11.6	11.2	9.5	8.5	9.4	12		0	8.2	9.2	9	8.9	10.8	9.8	10.5	11.2	8.5	9.8	9.5	11.4
	30	5.5	4	6.3	5.4	5	8	10	6.9	7	8	11	10		30	14.9	15.6	15.2	14.9	16	14.2	19.5	18.5	15.9	19.8	19.6	21.2
	60	6	4.2	3.9	6.8	5.4	5.1	9	11	8.2	7.5	7.6	9		60	15.2	14.2	14.9	13.8	15.6	14	23.5	19.5	24.5	18.5	20.5	24.5
	90	6	3	5	5.4	4.5	4.9	9.6	8.5	8.4	7.9	8.2	10		90	13.5	13.3	14.2	12.5	11.9	12.5	22.5	23.5	20.5	18.3	20	23
	120	4.2	5.8	6.6	6	4	4.8	8.9	9	9.7	11.2	7.4	7		120	11.2	11	10.8	12	10.9	10.2	18.7	22	19.5	15.4	17.4	17
D	Veh	CLA
	25.5	55.6
	21.3	85.6
	33.5	88.4
	16.8	60
	19.5	32
	20.2	44
E	Veh	CLA
	1.55	2.65
	1.46	2.42
	1.49	2.25
	1.9	2.02
	1.2	2.48
	1.56	2.29
F	Veh	CLA
	7.8	12
	6.2	10.5
	5.8	9.5
	5	8.6
	6.9	7.9
	7.2	8.8

## Sheet: Figure 2
A-C	raw data from RNA-seq have been uploaded to NCBI geo database: https://www.ncbi.nlm.nih.gov/geo/query/acc.cgi?acc=GSE159219
D		FPKM
		Veh	CLA
	Nr1d1	17.97	22.83
	Csnk1e	99.57	83.15
	Carm1	36.96	30.01
	Ncoa6	27.56	22.37
	Mef2d	36.02	29.13
	Rai1	22.86	18.48
	Ppargc1a	1.58	1.27
	Tgs1	9.76	7.8
	Rora	2.45	1.9
	Creb1	13.31	10.14
	Sirt1	6.4	4.85
	Ppara	0.15	0.11
	Crebbp	6.05	4.26
	Per1	14.13	9.91
	Per2	0.97	0.68
	Crem	5.65	3.46
	Clock	5.94	3.54
	Arntl	19.83	11.59
	Bhlhe41	0.06	0.03
	Cry1	10.71	4.63
E
	Csnk1e	Carm1	Ncoa6	Mef2d	Rai1	Ppargc1a	Tgs1	Rora	Creb1	Sirt1	Crebbp	Per1	Per2	Crem	Clock	Arntl	Bhlhe41	Cry1	Veh	CT Value
	16	16.5	16	16.5	16.8	15.8	17.0316	16.34	16.2	16.32	15.41	16.54	15.4	15.84	15.89	16.25	16.09	15.78	16.4561	GAPDH
	16.5	16.4	15.8	16.17	16.4	16	16.2081	16.56	16.5	16.55	15.81	16.25	15.2	15.87	15.75	16.02	16.34	16.05	16.3833
	16.1	16.8	15.9	16.335	16.6	16	16.6199	16	16	16.2	16.02	16.51	15.9	15.42	15.48	16.08	16.58	15.98	16.4197
	25.0594	26	25.2	24.7479	25.1609	25.4	24.967	24.84	26	25.1374	26.05	26.2	25.8	25.2667	25.2	25.46	25.49	27.61	24.6284	Target genes
	24.8993	25.4	25.2	24.7138	25.3574	25.05	25.3998	24.8491	26.45	25.3118	25.36	26.48	25.78	25.7808	25.69	25.48	25.5582	27.42	24.6904
	24.9793	25	25.2	24.7308	25.2592	25.225	25.1834	24.8445	25.4	25.2246	25.45	26.34	25.79	25.5238	25.445	25.47	25.5241	27.04	24.6594
F	Veh (CT Value)		0	4h	8h	12h	16h	20h	CLA	Ref (CT Value)	0	4h	8h	12h	16h	20h
	GAPDH		25.787	26.9161	26.4076	25.6879	26.456	26.1038		GAPDH	27.0594	27.3797	27.4427	27.3144	27.3529	27.2646
			25.8411	26.5825	26.5153	25.9757	26.1759	25.884			25.8094	26.1297	26.1927	26.0644	26.1029	26.0146
			25.3141	26.2493	27.9615	25.3318	26.816	26.4939			26.0594	26.3797	26.4427	26.3144	26.3529	26.2646
	Rev-erbA		28.57	27.61	27.96	27.68	28.75	29.22		Rev-erbA	27.65	27.69	27.65	27.56	27.8	28.25
			29.32	27.66	27.91	27.53	28.97	29.99			28.26	27.18	27.2	28.5	28.59	27.25
			29.27	27.91	28.76	26.98	28.65	29.97			27.59	28.35	28.02	28.15	28.15	28
	RorA		25.5793	27.9139	26.97	25.9578	26.41	26.3102		RorA	26.55	27.32	27.01	26.48	26.89	26.9
			25.9293	26.9639	27.9292	25.5033	25.5166	25.9602			26.8	27.2	27.2	26.85	26	26.2
			25.6793	27.4139	27.9527	24.5781	25.941	25.932			26.5	27	27.05	26.5	26.15	26.2
	Clock		24.0555	24.49	25.96	25.1	25.15	24.5		Clock	25.6	25.61	26.69	26.15	26	26.15
			23.4605	24.24	25.86	25.085	24.9	25.05			25.74	25.6	26.9	26.12	26	26.28
			23.255	25.49	25.69	24.535	25.59	24.35			25.85	26	26.32	26.05	25.55	25.72
	Cry		23.455	23.32	24.46	21.93	23.635	23.5		Cry	25.16	24.15	24.01	23.69	24.35	27
			23.205	23.07	23.27	21.88	22.085	23			23.76	23.48	23.89	24.18	24.31	23.68
			22.455	24.32	23.4	22.23	22.52	22.75			24.01	24.02	23.59	23.5	24.1	24
	Arntl		21.025	23.01	25.59	23.75	24.17	21.66		Arntl	23.5	24.65	25.34	24.62	23.35	24.35
			21	22.06	24.34	22.5	22.2	22.041			22.75	23.85	25.35	25.82	23.85	23.45
			22	23.01	24.29	22.75	21.98	21.66			23	23.98	25.12	25.2	23.56	23.7
	Per1		22.61	22.89	22.2	21.1	21.92	22.29		Per1	23.56	24.85	23.35	22.82	23.21	23.3
			23.2	22.94	22.9	21.07	21.87	22.174			24.15	24.05	23.9	23	22.56	22.58
			21.56	23.99	22.88	20.92	22.92	22.09			24.16	24.55	23.05	23.45	22.58	23.19
	Per2		22.29	22.9067	22.93	20.257	20.2	21.82		Per2	23.17	23.25	23.24	23.25	22.52	22.36
			20.75	21.502	22.58	20.032	20.95	20.87			21.92	22.32	23.68	23.12	22.01	22.62
			21	21.37	22.13	20.057	21.2	20.82			22.17	22.62	23.45	22.6	22.35	23.46
	PparA		20.92	21.16	21.39	20.25	20.21	19.92		PparA	20.75	21.05	20.48	20.15	20.85	20.65
			20.67	20.91	20.814	19.3	20.5	20.59			21.05	21.5	20.15	21.65	20.08	20.02
			20.52	20.36	21.39	19.3	19.68	19.24			21.5	21.04	22.98	21	20.58	20.1
G		Nr1d1	PparA
		CLA	CLA	Veh
	GAPDH	18.1356	17.38	18.7
		18.1392	17.76	18.6
		18.1374	17.69	18.62
	targets	23.73	24.86	25.3
		22.9	24.36	25.02
		23.6	24.16	25.1
H
I
		Veh			CLA
	REV-ERBα	26	28	22	94	73	77
	PPARα	12	15	12	10	12	13
	Bmal1	142	58	95	30	28	15
	GAPDH	65	68	62	60	61	63

## Sheet: Figure 3
A		Veh+siNeal	CLA+siNeal	CLA+siREV-ERBα-1	CLA+siREV-ERBα-2
	GAPDH	17.46	17.56	17.05	17.25
		17.59	17.05	17.32	17.32
		17.8	17.36	17.29	17
	Targert gene	26.66	25.23	27.15	28.01
		26.65	25.21	26.98	27.82
		26.6	24.86	27.21	26.98
B	Per1	CLA+siREV-ERBα-2	CLA+siREV-ERBα-1	CLA+siNeal	Veh+siNeal	Per2	CLA+siREV-ERBα-2	CLA+siREV-ERBα-1	CLA+siNeal	Veh+siNeal	Crem	CLA+siREV-ERBα-2	CLA+siREV-ERBα-1	CLA+siNeal	Veh+siNeal	Clock	CLA+siREV-ERBα-2	CLA+siREV-ERBα-1	CLA+siNeal	Veh+siNeal	Arntl	CLA+siREV-ERBα-2	CLA+siREV-ERBα-1	CLA+siNeal	Veh+siNeal	Bhlhe41	CLA+siREV-ERBα-2	CLA+siREV-ERBα-1	CLA+siNeal	Veh+siNeal	Cry1	CLA+siREV-ERBα-2	CLA+siREV-ERBα-1	CLA+siNeal	Veh+siNeal
	GAPDH	15.68	15.65	15.99	15.89		15.9585	15.9285	16.02	16.1685		18.237	18.207	18.2985	18.447		21.6717	21.6417	21.7332	21.8817		21.15	21.65	22.62	21.8817		20.4052	20.9678	21.2	21.2285		18.5012	19.1343	19.12	19.4277
		15.75	15.24	15.48	16.02		16.0285	15.5185	15.86	16.2985		18.307	17.797	18.1385	18.577		21.7417	21.2317	21.5732	22.0117		21.45	21.82	22.35	22.0117		20.7428	21.1591	21.15	21.3748		18.8811	19.3496	19.26	19.5924
		15.43	15.72	15.79	16.23		15.7085	15.9985	15.82	16.5085		17.987	18.277	18.0985	18.787		21.4217	21.7117	21.5332	22.2217		21.65	21.7117	22.01	22.2217		20.9678	21.0372	21.3729	21.6111		18.95	18.68	19.55	19.8583
	Targert gene	24.65	24.55	26.85	25.09		24.83	25.02	25.65	25.3685		27.01	27.85	28.33	27.647		27.5429	28.01	29.47	28.1799		27.5429	28.01	29.47	28.1799		27.5991	28.56	29.6	28.3159		27.56	29.0846	30.2549	28.72
		24.58	24.75	26.55	25.08		25.21	24.7	26.95	25.3585		27.1	26.9785	29.2285	27.637		27.7	27.63	29.7614	28.1699		27.7	27.63	29.7614	28.1699		27.3	27.65	29.24	28.3047		28.01	28.0606	29.95	28.7973
		24.3	24.4	26.3	25.03		25.61	25.01	26.54	25.3085		27.8885	27.2885	28.8185	27.587		28.4214	27.8214	29.3514	28.1199		28.4214	27.8214	29.3514	28.1199		28.5877	27.9125	29.6342	28.2484		27.9	28.356	30.2934	28.734
C	GAPDH	17.5059	18.139	18.1247	18.4324
		17.8858	17.98	18.2647	18.597
		17.9547	17.22	18.5547	18.863
	Targert gene	29.65	30.86	27.65	27.7247
		29.38	29.35	27.55	27.802
		30.01	31.12	27.56	27.7387
D	Per1	CLA+siPPARα-2	CLA+siPPARα-1	CLA+siNeal	Veh+siNeal	Per2	CLA+siPPARα-2	CLA+siPPARα-1	CLA+siNeal	Veh+siNeal	Crem	CLA+siPPARα-2	CLA+siPPARα-1	CLA+siNeal	Veh+siNeal	Clock	CLA+siPPARα-2	CLA+siPPARα-1	CLA+siNeal	Veh+siNeal	Arntl	CLA+siPPARα-2	CLA+siPPARα-1	CLA+siNeal	Veh+siNeal	Bhlhe41	CLA+siPPARα-2	CLA+siPPARα-1	CLA+siNeal	Veh+siNeal	Cry1	CLA+siPPARα-2	CLA+siPPARα-1	CLA+siNeal	Veh+siNeal
	GAPDH	14.9497	14.9197	15.2597	15.1597		16.3782	16.3482	16.4397	17.35		18.95	18.6267	18.7182	18.8667		22.0914	22.0614	22.1529	22.3014		21.5697	22.0697	23.0397	22.3014		20.8248	21.3875	21.6197	21.6482		18.9209	19.554	19.5397	19.8474
		15.0197	14.5097	14.7497	15.2897		16.1282	16.4182	16.2397	17.6		18.7267	18.2167	18.5582	18.9967		22.1614	21.6514	21.9929	22.4314		21.8697	22.2397	22.7697	22.4314		21.1624	21.5788	21.5697	21.7945		19.3008	19.7693	19.6797	20.012
		14.6997	14.9897	15.0597	15.4997		16.1282	16.4182	16.2397	16.9282		18.4067	18.6967	18.5182	19.2067		21.8414	22.1314	21.9529	22.6414		22.0697	22.1314	22.4297	22.6414		21.3875	21.4569	21.7926	22.0308		19.3697	19.0997	19.9697	20.278
		23.9197	23.8197	25.24	24.3597		24.35	25.1197	25.3	25.3		27.4297	28.2697	29.2	28.0667		27.68	28.4297	29.8897	28.5996		27.9626	28.4297	29.8897	28.5996		28.0188	28.99	30.0197	28.7356		28.65	29.56	31.05	29.1397
	Targert gene	24.3	24.3	25.54	24.3497		24.06	24.48	26.9597	25.46		27.26	27.72	29.6482	28.0567		28.19	27.86	29.6	28.5896		28.01	28.05	29.89	28.5896		27.89	28.55	29.46	28.7243		28.68	28.26	31.23	29.217
		23.5697	23.6697	25.42	24.2997		24.35	24.0894	25.8397	24.7194		28.3082	27.7082	29.2382	28.0067		28.8411	27.99	29.7711	28.5396		28.51	28.2411	29.7711	28.5396		28.62	28.3322	30.0539	28.6681		28.3197	28.45	30.7131	29.1537
E	Per1	CLA+GSK1362	CLA+SR8278	CLA+MK866	CLA+GW6471	CLA	Veh	Per2	CLA+GSK1362	CLA+SR8278	CLA+MK866	CLA+GW6471	CLA	Veh	Crem	CLA+GSK1362	CLA+SR8278	CLA+MK866	CLA+GW6471	CLA	Veh	Clock	CLA+GSK1362	CLA+SR8278	CLA+MK866	CLA+GW6471	CLA	Veh	Arntl	CLA+GSK1362	CLA+SR8278	CLA+MK866	CLA+GW6471	CLA	Veh	Bhlhe41	CLA+GSK1362	CLA+SR8278	CLA+MK866	CLA+GW6471	CLA	Veh	Cry1	CLA+GSK1362	CLA+SR8278	CLA+MK866	CLA+GW6471	CLA	Veh
	GAPDH	19.92	20.4334	19.3406	19.9737	19.9594	20.2671		17.8284	18.2879	17.3098	17.8765	17.8636	18.1391		17.2164	17.6277	16.7523	17.2594	17.2479	17.4945		19.4913	19.8593	19.0759	19.5298	19.5195	19.7401		21.2633	21.5927	20.8915	21.2978	21.2885	21.486		23.25	23.56	23.93	23.7651	23.7568	23.9336		23.4473	23.7248	24.0559	23.9083	23.1	24.0591
		19.95	19.86	19.7204	20.189	20.0994	20.4317		17.8552	17.7747	17.6498	18.0691	17.9889	18.2864		17.2404	17.1684	17.0566	17.4319	17.3601	17.6263		19.5128	19.4483	19.3482	19.6841	19.6199	19.8582		21.2825	21.2248	21.1353	21.4359	21.3784	21.5916		23.5	23.45	23.6196	23.93	23.45	24.0281		23.6711	23.6263	23.7782	24.0559	23.25	24.1437
		20.249	19.979	19.7894	19.5194	20.3894	20.6977		18.1229	17.8812	17.7115	17.4698	18.2485	18.5244		17.48	17.2637	17.1118	16.8955	17.5924	17.8393		19.7272	19.5336	19.3976	19.2041	19.8278	20.0488		21.4744	21.3012	21.1795	21.0062	21.5645	21.7623		23.01	23.5	23.6592	24.06	23.58	24.1808		23.2325	23.6711	23.8136	24.1723	23.01	24.2804
	Targert gene	29.5294	29.88	29.0697	29.9797	30.88	29.5594		27.55	26.7426	26.0174	26.8318	27.6376	26.4556		25.9173	25.5	24.5455	25.2745	26.63	24.9378		26.52	26.8	26.0509	26.7032	27.9164	26.4019		27.46	27.26	27.1341	27.718	28.8038	27.4483		29.2803	29.1013	28.9886	29.5112	30.483	29.2698		28.8445	28.67	28.5834	29.0511	31.26	28.8351
		29.5594	29.1394	29.0997	29	30.89	29.6367		27.7	26.0797	26.0442	26.25	27.6466	26.5248		25.89	24.6	24.03	24.5	26.6	24.9997		25.82	25.87	25.76	25.9	27.8896	26.4573		26.9275	27.36	26.82	27.26	28.85	27.4979		28.8037	29.1908	28.7075	29.1013	30.98	29.3142		28.35	29.05	29.02	29.35	30.3657	28.8748
		29.199	29.3294	28.73	28.8697	30.68	29.5733		26.1331	26.02	26.15	26.12	27.4586	26.4681		24.6	24.5	24.56	24.4	25.31	24.949		26.85	26.2	26.0638	25.9206	26.735	26.4119		27.8493	27.72	27.1457	27.0175	28.01	27.4573		29.6288	29.513	28.999	28.8843	30.26	29.2779		29.08	28.4	28.87	28.65	30.15	28.8423
F	Veh	CLA	CLA+GW6471	CLA+MK866	CLA+SR8278	CLA+GSK1362
	1.09	1.65	1.26	1.65	1.03	1.22
	1.63	1.85	0.87	1.06	0.85	1.06
	0.92	2.01	0.85	0.96	0.74	1
	0.54	1.56	0.67	0.87	0.76	1.03
	0.68	1.02	0.88	1.06	1.06	0.85
	1.06	0.86	1.06	0.84	1.02	0.74

## Sheet: Figure 4
B
Clock		CLA	Veh	Cry1		CLA	Veh
	IgG	28.6163	28.446		IgG	24.01	24.2341
		28.6	28.4815			24.22	24.2653
		28.36	28.4524			24.12	24.2397
	anti-REV-ERB	25.68	26.9		anti-REV-ERB	21.56	22.4
		25.14	26.01			22.12	22.15
		25.7	26.57			22.34	24.1645
C
Clock		CLA	Veh	Cry1		CLA	Veh
	IgG	28.2611	28.4758		IgG	30.3021	30.5168
		28.55	28.4057			30.28	30.3467
		28.32	28.2812			30.56	30.1222
	anti-PPAR	26.07	26.35		anti-PPAR	27.96	28.35
		25.98	26.0792			28.51	27.77
		26.1613	27.9091			28.04	29.4501
D
Clock		CLA	Veh	Cry1		CLA	Veh
	IgG	30.3021	30.5168		IgG	29.1532	29.3454
		30.28	30.3467			29.1334	29.1932
		30.56	30.1222			29.384	28.9922
	HDAC3	27.96	28.56		HDAC3	27.057	28.59
		28.01	28.98			27.1018	28.06
		28.04	28.66			27.1286	27.98
	p300/CBP	29.4431	27.92		p300/CBP	28.3844	27.59
		29.421	28.11			28.3646	27.65
		29.701	27.52			28.6152	27.15
	NCOR1	27.101	28.59		NCOR1	26.2882	28.17
		27.651	28.5			26.7805	27.92
		27.181	28.74			26.3598	28.01
	Pol ll	29.3431	28.15		Pol ll	28.2949	27.2271
		29.221	28.09			28.1856	26.79
		29.401	29.02			28.3467	27.01
	H3K4me2	26.701	25.01		H3K4me2	25.9302	24.92
		27.151	25.58			26.333	25.3
		26.581	26.14			25.8228	25.83
	H3K4me3	29.3431	29.01		H3K4me3	28.2949	28.28
		29.221	29.39			28.1856	28.38
		29.401	28.9632			28.3467	28.63
	H3K27ac	28.55	26.52		H3K27ac	27.5851	26.58
		28.25	26.411			27.3166	27.05
		29.01	27.9911			27.48	27.3

## Sheet: Figure 5
A
	Clock	CLA + SR8278	CLA + GW6471	CLA	Veh		Cry1	CLA + SR8278	CLA + GW6471	CLA	Veh
	IgG	28.55	28.01	28.01	28.2969		IgG	27.21	27.14	27.24	27.3586
		27.85	28.21	28.16	28.1607			26.98	27.38	27.25	27.2367
		28.16	27.95	27.92	27.9809			26.98	27.08	26.55	27.0757
	Re-ChIP	28.01	27.28	26.85	27.99		Re-ChIP	26.72	26.52	25.13	26.41
		28.36	27.64	26.91	27.35			27.15	26.01	25.05	27.01
		28.01	27.89	26.17	27.92			27.02	26.41	25.64	26.14
B		Veh+siNeal	CLA+siNeal	CLA+siPPARα-1	CLA+siPPARα-2		C	Veh	CLA	CLA+GW6471	CLA+MK866
	GAPDH	24.1715	23.3131	24.0366	24.1687		GAPDH	24.2721	23.5038	24.1513	24.2695
		24.2472	23.4473	24.1687	23.9201			24.3399	23.624	24.2695	24.047
		24.3696	23.2325	24.2728	23.9518			24.4494	23.4317	24.3627	24.0754
	Nr1d1	28.446	27.15	28.6393	29.01		Nr1d1	28.0978	25.77	28.2708	26.94
		28.4815	26.45	28.9068	28.52			28.1296	26.3113	27.36	27.01
		28.4524	26.25	28.2803	28.36			28.1035	26.1323	27.9495	27.68
E
	WT	Mu	WT	Mu	WT	Mu	WT	Mu	WT	Mu		Nr1d1 promoter	WT	Mu	WT	Mu	WT	Mu	WT	Mu	WT	Mu
Nr1d1 enhancer	Basic		DMSO		CLA		CLA+GW6471		CLA+MK866				Basic		DMSO		CLA		CLA+GW6471		CLA+MK866
Firefly	407256	408406	926248	732622	2123526	943901	1455663	841396	1988504	1099741			1175331	520023	3713317	3631610	4911492	1508934	8005675	2981266	5593511	2447117
	550521	752105	1456896	856331	2126536	887011	1585366	1206378	1991267	1175634			1257947	609092	3486595	3516230	5106045	1602715	7719645	3091609	5759155	2431691
	986188	664856	1335278	682916	2370920	867991	1085173	1329873	1948761	1061562			1087410	607438	3243796	3159832	4711490	1664165	7850516	2990988	5848257	2620584
Renilla	184843	155463	88978	98049	97985	110849	89164	130034	116324	141246			252842	113996	105724	210522	71809	78414	200047	195555	170888	178701
	240183	281877	110568	136734	103337	125827	122766	159335	100639	147544			324383	154957	106545	203768	81585	78837	219143	145464	214745	168830
	366535	346233	135849	128017	101679	141559	111886	180947	121616	179230			294484	163242	180564	311650	86452	96737	273129	280545	178829	132277

## Sheet: Figure 6
A	Enhancer	CLA + MK866	CLA + GW6471	CLA	Veh		Promoter	CLA + MK866	CLA + GW6471	CLA	Veh
	IgG	28	28.01	28.6126	28.4188		IgG	29.98	29.41	29.3411	29.3676
		28.55	28.16	28.4216	28.3096			29.02	29.01	29.3201	29.27
		28.42	28.45	27.9951	28.1656			29.42	29.45	28.9884	29.141
	PPARα	25.55	25.8	25.201	26.35		PPARα	27.85	28.26	27.211	28.15
		25.4	25.85	25.05	25.901			27.24	28.05	27.05	28.001
		26.32	25.88	25.64	26.45			27.82	28.28	27.64	27.88
B	Enhancer	CLA + GSK1362	CLA + SR8278	CLA	Veh		Promoter	CLA + GSK1362	CLA + SR8278	CLA	Veh
	IgG	28.54	28.56	28.3371	28.3608		IgG	27.15	26.88	27.4386	27.4598
		28.11	27.82	28.3184	28.2734			27.3	27.22	27.4218	27.3816
		28.25	28	28.0215	28.158			27.89	27.71	27.156	27.2783
	PPARα	26.35	26.12	25.225	26.15		PPARα	26.55	26.12	25.125	26.15
		26.5	26.58	25.05	26.021			26.26	26.1	25.05	26.021
		26.12	26.12	25.64	26.59			26.12	26.12	25.77	26.14
C	Enhancer	CLA+siPPARα-2	CLA+siPPARα-1	CLA+siNeal	Veh+siNeal		Promoter	CLA+siPPARα-2	CLA+siPPARα-1	CLA+siNeal	Veh+siNeal
	IgG	28.97	28.18	28.6698	28.6887		IgG	29.97	29.54	29.4517	29.7887
		28.65	28.82	28.6547	28.6187			29.6	29.95	29.4019	29.726
		28.49	28.81	28.7169	28.5263			29.49	29.81	29.8538	29.6433
	PPARα	26.83	27.34	26.0705	27.14		PPARα	28.4	28.34	27.65	28.94
		26.96	26.5	26.05	26.85			28.53	28.44	27.55	28.85
		27.12	26.62	25.97	26.14			28.12	28.62	27.94	28.14
D	Enhancer	H3K27ac	H3K4me1	Ser2-pol Ⅱ	pol Ⅱ	E	Promoter	H3K27ac	H3K4me1	Ser2-pol Ⅱ	pol Ⅱ
	Veh	29.9577	26.9321	31.0594	28.5278		Veh	30.2876	30.0135	29.7681	29.5485
		29.9016	27.245	31.3395	28.7785			30.512	30.2142	29.9478	29.7093
		29.8275	27.0212	31.1392	28.5992			30.3516	30.0707	29.8193	29.5943
	CLA	28.4	26.13	29.53	28.25		CLA	29.39	28.09	27.69	28.69
		28.2	25.61	29.81	27.91			29.28	28.66	28.56	28.5
		28.17	26.07	29.39	27.99			29.19	28.85	28.8	28.7
	CLA + GW6471	29.0561	26.6435	30.8011	28.4266		CLA + GW6471	30.0971	28.2529	28.7924	29.6752
		29.3515	26.8608	30.6956	28.6022			30.4542	29.0626	28.817	29.6673
		29.016	26.8914	30.053	28.1271			29.9889	28.5014	28.7148	29.6057
	CLA + SR8278	29.35	27.11	30.911	28.911		CLA + SR8278	30.1301	29.8301	29.88	29.28
		29.65	27.045	31.045	28.415			30.415	29.515	29.33	29.33
		29.94	26.94	31.54	28.54			30.54	30.54	29.154	29.154
